# Supplementary material for: Placental Transcriptome Profiling in Subtypes of Diabetic Pregnancies Is Strongly Confounded by Fetal Sex
Source: Int J Mol Sci. 2022 Dec 6;23(23):15388. doi: 10.3390/ijms232315388 (PMC9740420; doi:10.3390/ijms232315388)
Supplement: Supplementary file 1 [file ijms-23-15388-s001.zip]

Archive with 1 entries (1 files):
- ijms-2021835-supplementary.pdf
